# Supplementary material for: Hydrocortisone enhances the barrier properties of HBMEC/ciβ, a brain microvascular endothelial cell line, through mesenchymal-to-endothelial transition-like effects
Source: Fluids Barriers CNS. 2015 Mar 5;12:7. doi: 10.1186/s12987-015-0003-0 (PMC4355132; doi:10.1186/s12987-015-0003-0)
Supplement: Additional file 3: Table S2. — Summary of identification of ether-phosphatidylethanolamine molecules (PC, ePC, PE, ePE and SM) in HBMEC/ciβ cells. [file 12987_2015_3_MOESM3_ESM.xlsx]

## Sheet: Sheet1
Additional file 3: Table S2. Summary of identification of PC, ePC, PE, ePE and SM molecules in HBMEC/ciβ cells
				Average			Standard deviation			p-value		group	CSC-free (individual data)			CSC-HC (individual data)			CSC-HC+RU (individual data)
Class	m/z	RT	ID	CSC-free	CSC-HC	CSC-HC+RU	CSC-free	CSC-HC	CSC-HC+RU	CSC-free vs. CSC-HC	CSC-free vs. CSC-HC+RU	sample number	1	2	3	1	2	3	1	2	3
PC	750.528	16.2222	30:0PC	0.498209	0.546105	0.528384	0.037932	0.067276	0.063497	0.35797	0.526907		0.45479	0.524911	0.514927	0.521482	0.494609	0.622224	0.463779	0.530662	0.590711
PC	778.558	20.2741	32:0PC	2.2656	2.68698	2.40982	0.407366	0.331123	0.291722	0.239601	0.646839		1.82176	2.62243	2.35262	2.32124	2.77334	2.96637	2.15689	2.34361	2.72895
PC	776.545	16.7357	32:1PC	0.601358	0.726027	0.624139	0.064785	0.083552	0.071201	0.114981	0.703059		0.527406	0.628564	0.648104	0.634909	0.744126	0.799046	0.549066	0.632649	0.690703
PC	774.525	13.6352	32:2PC	0.167565	0.176186	0.162742	0.023111	0.015977	0.020311	0.626525	0.799659		0.141085	0.177938	0.183672	0.167058	0.166866	0.194635	0.142562	0.162484	0.183181
PC	792.57	21.7585	33:0PC	0.10301	0.109217	0.10125	0.012917	0.008884	0.013481	0.535057	0.87823		0.088281	0.112407	0.108343	0.101104	0.11871	0.107837	0.08738	0.102067	0.114304
PC	790.553	18.3766	33:1PC	0.203383	0.211898	0.200652	0.034803	0.028498	0.028773	0.760048	0.921795		0.163821	0.229279	0.217049	0.179218	0.231573	0.224904	0.168159	0.222901	0.210897
PC	806.591	24.7858	34:0PC	1.00952	0.928883	0.91774	0.103425	0.084267	0.108598	0.356483	0.349054		0.892417	1.08838	1.04775	0.843515	0.931129	1.01201	0.794955	0.95708	1.00118
PC	804.573	20.4563	34:1PC	3.54082	3.76301	3.54034	0.413893	0.36083	0.76136	0.522682	0.999307		3.08646	3.89636	3.63962	3.36633	4.07172	3.85097	2.74943	3.60338	4.26823
PC	802.559	17.1023	34:2PC	2.53241	2.65257	2.72061	0.06027	0.122181	0.158688	0.226527	0.165974		2.56173	2.57242	2.46309	2.53714	2.64003	2.78053	2.73463	2.87183	2.55538
PC	800.542	14.0598	34:3PC	0.269069	0.312867	0.275246	0.029483	0.042314	0.037019	0.223467	0.832755		0.235034	0.285409	0.286765	0.274072	0.306541	0.357988	0.242103	0.268439	0.315197
PC	798.526	12.9461	34:4PC	0.072077	0.08432	0.074613	0.010391	0.014136	0.015497	0.29883	0.827022		0.061555	0.072345	0.082332	0.071146	0.082559	0.099254	0.06009	0.072821	0.090929
PC	818.588	22.721	35:1PC	0.132911	0.138325	0.130762	0.012875	0.00588	0.012758	0.558057	0.847322		0.121248	0.146726	0.130759	0.132079	0.143753	0.139144	0.11603	0.13808	0.138176
PC	816.574	19.1483	35:2PC	0.159866	0.157847	0.157467	0.013695	0.009156	0.014057	0.843673	0.842674		0.144055	0.16801	0.167533	0.148355	0.158559	0.166626	0.143664	0.156973	0.171764
PC	816.57	18.5383	35:2PC	0.085617	0.083727	0.08053	0.00437	0.008156	0.005694	0.746552	0.291146		0.080695	0.089043	0.087112	0.074371	0.087477	0.089334	0.073955	0.083828	0.083808
PC	834.619	29.5768	36:0PC	0.137866	0.123681	0.126364	0.02887	0.011309	0.004796	0.494022	0.563041		0.10585	0.161916	0.145833	0.111724	0.125114	0.134206	0.12136	0.130921	0.126811
PC	832.608	24.9306	36:1PC	1.82657	1.92779	1.85383	0.328183	0.083972	0.257106	0.651034	0.915592		1.49089	2.1467	1.84213	1.8328	1.99214	1.95843	1.5605	2.04013	1.96087
PC	830.59	21.1704	36:2PC	2.87498	2.85896	2.71962	0.223632	0.144156	0.168857	0.922781	0.395053		2.6714	3.11435	2.83919	2.70035	2.89453	2.982	2.56751	2.69003	2.90131
PC	828.574	17.277	36:3PC	1.99173	1.93678	1.92306	0.119562	0.159316	0.271664	0.659553	0.717717		1.85631	2.03619	2.0827	1.80236	1.89522	2.11276	1.63574	1.95768	2.17575
PC	826.558	16.1811	36:4PC	2.48466	2.77281	2.50457	0.280252	0.113934	0.16412	0.20964	0.921716		2.31363	2.80809	2.33227	2.74588	2.67475	2.89779	2.3351	2.51584	2.66276
PC	826.559	14.3576	36:4PC	1.02639	1.00304	1.0081	0.128943	0.041275	0.043607	0.788979	0.833987		0.892293	1.14947	1.03742	1.02975	0.955499	1.02387	0.97507	0.991708	1.05753
PC	824.542	13.2989	36:5PC	0.129428	0.170632	0.139831	0.025736	0.033423	0.027905	0.170581	0.659936		0.099718	0.144863	0.143703	0.133556	0.179892	0.198449	0.108127	0.1507	0.160666
PC	840.575	18.1065	37:4PC	0.130118	0.153779	0.143345	0.017775	0.013256	0.013144	0.14407	0.363239		0.113879	0.149108	0.127367	0.146558	0.145701	0.169077	0.128234	0.152136	0.149664
PC	856.605	22.1523	38:3PC	0.416794	0.457675	0.448268	0.020651	0.024565	0.035786	0.093993	0.273519		0.396434	0.437724	0.416225	0.450559	0.437454	0.485012	0.436704	0.419694	0.488406
PC	856.606	21.018	38:3PC	0.196342	0.176722	0.173171	0.014239	0.015429	0.019324	0.181304	0.176076		0.180392	0.207773	0.200861	0.158945	0.186633	0.184588	0.154785	0.193313	0.171416
PC	854.589	20.0823	38:4PC	4.10208	4.32144	4.00955	0.502519	0.195726	0.283301	0.539085	0.798374		3.65027	4.6433	4.01267	4.42074	4.44761	4.09596	3.76831	4.32151	3.93884
PC	854.59	18.9872	38:4PC	0.396913	0.38624	0.361733	0.069116	0.035496	0.044453	0.827318	0.506137		0.32826	0.466482	0.395998	0.345417	0.409831	0.403471	0.310404	0.387664	0.387131
PC	854.591	18.0992	38:4PC	0.260523	0.248204	0.248308	0.040942	0.045145	0.010749	0.744091	0.661421		0.213266	0.285297	0.283005	0.214259	0.230915	0.299439	0.236643	0.257813	0.250467
PC	852.576	16.342	38:5PC	1.16371	1.20625	1.10827	0.139948	0.102816	0.12837	0.695038	0.639913		1.01951	1.29898	1.17264	1.09838	1.30313	1.21722	0.960089	1.1855	1.17923
PC	852.571	15.1405	38:5PC	0.23118	0.220213	0.225592	0.027762	0.009083	0.007291	0.571795	0.764598		0.199707	0.241641	0.252191	0.213721	0.216325	0.230593	0.217865	0.226562	0.232349
PC	850.557	13.5969	38:6PC	0.570049	0.549185	0.564707	0.108159	0.057963	0.045742	0.787223	0.942674		0.448835	0.656708	0.604605	0.483956	0.594782	0.568817	0.51348	0.601463	0.579177
PC	850.557	15.0939	38:6PC	0.153292	0.17986	0.161731	0.024332	0.014627	0.011546	0.195747	0.626776		0.126921	0.174871	0.158084	0.164592	0.193748	0.181239	0.148951	0.164831	0.171411
PC	882.62	23.3378	40:4PC	0.277832	0.289888	0.274888	0.042119	0.034651	0.031746	0.721987	0.927973		0.234796	0.318969	0.279731	0.255256	0.324557	0.28985	0.241775	0.305063	0.277827
PC	880.608	20.114	40:5PC	0.223541	0.258774	0.24222	0.020722	0.002118	0.010061	0.097049	0.257944		0.200533	0.240736	0.229353	0.256562	0.260783	0.258978	0.231304	0.244234	0.251121
PC	880.606	19.1342	40:5PC	0.166811	0.161639	0.157174	0.036324	0.022532	0.021184	0.846152	0.716274		0.135644	0.206702	0.158086	0.135803	0.177219	0.171895	0.133415	0.174091	0.164016
PC	878.59	18.8363	40:6PC	0.206679	0.216874	0.187833	0.026379	0.025736	0.027042	0.656853	0.436316		0.177856	0.229621	0.212559	0.189601	0.240731	0.22029	0.157882	0.210454	0.195163
PC	878.587	15.9492	40:6PC	0.193444	0.185565	0.17599	0.024978	0.009802	0.027333	0.650948	0.460394		0.169787	0.219561	0.190985	0.174428	0.192883	0.189383	0.14627	0.18165	0.200049
PC	878.592	16.7113	40:6PC	0.138193	0.133491	0.134504	0.011178	0.009387	0.020679	0.607485	0.803021		0.125754	0.147398	0.141426	0.123587	0.134627	0.142258	0.110653	0.147406	0.145454
PC	876.574	15.2248	40:7PC	0.073264	0.079413	0.071755	0.016336	0.009971	0.006962	0.613328	0.893267		0.055922	0.088363	0.075507	0.069416	0.079466	0.089357	0.064286	0.072915	0.078064
PC	876.573	14.3038	40:7PC	0.07103	0.075686	0.071106	0.017983	0.001316	0.009482	0.698049	0.995194		0.050732	0.08497	0.077387	0.074301	0.075836	0.07692	0.060702	0.073357	0.07926
PC	874.556	12.7711	40:8PC	0.08307	0.098297	0.088446	0.016679	0.013521	0.014612	0.289309	0.696454		0.065058	0.097982	0.086169	0.082696	0.106615	0.105579	0.0716	0.096056	0.097682
ePC	764.576	23.2147	32:0ePC	0.07764	0.078161	0.079578	0.017605	0.014507	0.006257	0.970426	0.870999		0.057334	0.086964	0.088622	0.063288	0.078922	0.092272	0.072783	0.080849	0.085101
ePC	762.561	22.3481	32:1ePC	0.148793	0.15855	0.155046	0.011868	0.015115	0.017842	0.431467	0.643579		0.135151	0.156738	0.154491	0.148677	0.151022	0.175951	0.147776	0.141987	0.175375
ePC	790.594	23.1864	34:1ePC	0.254605	0.250164	0.240578	0.030855	0.012122	0.009264	0.833541	0.518873		0.218985	0.27307	0.27176	0.236192	0.257871	0.25643	0.229916	0.245161	0.246658
ePC	812.574	18.6615	36:4ePC	0.079026	0.091486	0.086846	0.006712	0.003053	0.010887	0.066748	0.360331		0.071342	0.083746	0.081991	0.08796	0.093249	0.093248	0.074445	0.091262	0.094831
ePC	810.564	17.7194	36:5ePC	0.358787	0.406556	0.365275	0.038121	0.023095	0.030294	0.152149	0.82936		0.31648	0.390465	0.369417	0.386932	0.40073	0.432007	0.33282	0.3702	0.392805
ePC	840.604	22.9642	38:4ePC	0.066139	0.076112	0.065955	0.006932	0.004	0.002995	0.114172	0.969127		0.059835	0.073563	0.06502	0.071602	0.079232	0.077501	0.063772	0.069369	0.064723
ePC	838.594	18.7026	38:5ePC	0.141496	0.14815	0.136467	0.004938	0.003186	0.002478	0.133362	0.214652		0.141427	0.136592	0.146468	0.144675	0.150933	0.148841	0.133672	0.138393	0.137337
PE	716.523	21.0784	34:1PE	0.405575	0.458119	0.398587	0.049566	0.030966	0.053193	0.207752	0.875895		0.350752	0.44722	0.418754	0.422399	0.474581	0.477377	0.337175	0.428338	0.430248
PE	714.506	17.6577	34:2PE	0.296607	0.305849	0.279472	0.034179	0.020133	0.031959	0.711733	0.560516		0.25754	0.31129	0.320992	0.283133	0.321487	0.312928	0.242571	0.298274	0.297571
PE	744.555	25.6811	36:1PE	1.60583	1.50992	1.43597	0.145103	0.154759	0.091435	0.477535	0.174606		1.44427	1.72508	1.64812	1.33139	1.60591	1.59246	1.33737	1.51797	1.45257
PE	742.54	21.8317	36:2PE	1.79418	1.59991	1.70312	0.047494	0.123859	0.025196	0.09872	0.059767		1.76002	1.84841	1.7741	1.54739	1.51096	1.74137	1.69406	1.73159	1.68371
PE	742.539	21.2166	36:2PE	0.675956	0.652606	0.593308	0.093796	0.088468	0.044027	0.769498	0.265751		0.570922	0.751357	0.705588	0.55831	0.733781	0.665726	0.54247	0.61873	0.618724
PE	740.523	17.7878	36:3PE	0.748576	0.723944	0.737829	0.045217	0.070336	0.058465	0.641093	0.814316		0.704095	0.794495	0.747137	0.67086	0.697252	0.803719	0.671336	0.760968	0.781183
PE	738.509	16.6947	36:4PE	0.346339	0.373985	0.373026	0.019878	0.008917	0.015784	0.122675	0.14636		0.325781	0.365459	0.347776	0.383102	0.373572	0.365282	0.355112	0.384888	0.379079
PE	738.505	14.825	36:4PE	0.194165	0.188173	0.1923	0.018057	0.02629	0.018743	0.76319	0.907217		0.17339	0.203011	0.206093	0.171185	0.17488	0.218455	0.183006	0.18002	0.213873
PE	752.525	18.6703	37:4PE	0.105006	0.103597	0.107209	0.009741	0.006684	0.004022	0.84766	0.744136		0.09466	0.114001	0.106358	0.096525	0.104458	0.109809	0.107458	0.103068	0.111101
PE	770.57	26.0676	38:2PE	0.104092	0.104979	0.094406	0.012852	0.00807	0.004016	0.925128	0.321117		0.090028	0.107021	0.115227	0.100897	0.099765	0.114274	0.094329	0.090429	0.09846
PE	768.554	22.8323	38:3PE	0.516381	0.439257	0.454064	0.047743	0.031553	0.028981	0.089962	0.140443		0.469652	0.514413	0.565078	0.405544	0.444148	0.468079	0.465747	0.421065	0.475379
PE	768.55	21.6486	38:3PE	0.148814	0.131483	0.142174	0.007057	0.006956	0.001182	0.038809	0.242683		0.14402	0.156918	0.145505	0.125526	0.129795	0.139127	0.140829	0.142644	0.143049
PE	766.539	20.751	38:4PE	4.37664	4.25415	4.35635	0.344258	0.343732	0.224295	0.685274	0.936597		3.98411	4.62726	4.51854	4.04461	4.06699	4.65085	4.11128	4.40634	4.55143
PE	766.536	19.603	38:4PE	0.331331	0.319832	0.313264	0.039952	0.031243	0.043494	0.71567	0.624444		0.294848	0.374025	0.325121	0.28548	0.327467	0.34655	0.272148	0.358799	0.308846
PE	766.537	18.6923	38:4PE	0.164184	0.140756	0.151503	0.01258	0.019713	0.015935	0.170293	0.343197		0.155058	0.15896	0.178534	0.11885	0.146353	0.157066	0.136504	0.149771	0.168233
PE	764.524	16.8386	38:5PE	0.807335	0.785057	0.736211	0.069563	0.069968	0.052294	0.715665	0.235039		0.747358	0.883596	0.791052	0.706182	0.809341	0.839648	0.686778	0.79096	0.730894
PE	762.505	15.5373	38:6PE	0.226609	0.256817	0.213532	0.019577	0.023057	0.008636	0.160593	0.373823		0.20493	0.242997	0.231899	0.236407	0.252217	0.281827	0.203764	0.220155	0.216677
PE	762.504	13.9842	38:6PE	0.224047	0.216757	0.213829	0.045731	0.031779	0.021712	0.833014	0.750785		0.178101	0.26956	0.224481	0.180685	0.228961	0.240625	0.188927	0.228801	0.223758
PE	794.57	23.9611	40:4PE	1.53626	1.39788	1.44894	0.158793	0.11484	0.16014	0.294483	0.539197		1.36877	1.68462	1.5554	1.26528	1.4634	1.46497	1.32323	1.62924	1.39437
PE	792.556	20.7953	40:5PE	0.589241	0.574673	0.563521	0.064867	0.033364	0.041034	0.752328	0.598113		0.515313	0.636632	0.615778	0.537954	0.60313	0.582936	0.517091	0.594919	0.578553
PE	792.552	19.7848	40:5PE	0.520608	0.47024	0.472968	0.09908	0.061352	0.081597	0.50337	0.556515		0.417664	0.615309	0.528852	0.400713	0.516772	0.493236	0.394824	0.557627	0.466453
PE	792.558	22.4181	40:5PE	0.232718	0.222774	0.22892	0.031094	0.026266	0.034571	0.69453	0.894422		0.204766	0.266209	0.227178	0.192497	0.239458	0.236367	0.202785	0.268119	0.215857
PE	790.538	19.3397	40:6PE	0.618671	0.57854	0.639595	0.044991	0.032206	0.044561	0.283914	0.597737		0.588828	0.670419	0.596765	0.558226	0.56172	0.615673	0.58841	0.669747	0.660627
PE	790.538	16.9795	40:6PE	0.128867	0.121744	0.11549	0.014922	0.00836	0.012488	0.520722	0.301501		0.113249	0.14298	0.130371	0.112769	0.123153	0.129311	0.102043	0.117706	0.126722
PE	788.521	15.7185	40:7PE	0.340845	0.33263	0.315637	0.05185	0.045141	0.054862	0.846322	0.594095		0.281774	0.37883	0.361931	0.282634	0.344859	0.370397	0.253135	0.355826	0.337951
PE	786.504	13.0348	40:8PE	0.067536	0.064931	0.069271	0.012154	0.009657	0.007052	0.786459	0.843502		0.056325	0.080453	0.065829	0.057144	0.075736	0.061912	0.061162	0.072682	0.073969
ePE	700.528	23.2215	34:2ePE	0.305496	0.324272	0.317028	0.047658	0.02286	0.033752	0.583654	0.751329		0.267234	0.35888	0.290373	0.304939	0.318373	0.349503	0.278075	0.337595	0.335414
ePE	698.512	19.5213	34:3ePE	0.111263	0.112762	0.111587	0.004084	0.005661	0.011043	0.730568	0.965553		0.106588	0.113067	0.114135	0.106595	0.11397	0.117722	0.122495	0.111852	0.100413
ePE	728.558	27.9	36:2ePE	0.150798	0.175001	0.156654	0.016526	0.018342	0.017243	0.16552	0.692958		0.132944	0.16556	0.15389	0.155942	0.19253	0.176531	0.137615	0.161128	0.171219
ePE	726.541	23.8894	36:3ePE	0.152886	0.172001	0.166296	0.006561	0.007222	0.006872	0.027839	0.070988		0.156973	0.145319	0.156367	0.175424	0.163704	0.176875	0.167727	0.158821	0.172339
ePE	724.524	19.6371	36:4ePE	0.065812	0.07641	0.074821	0.007799	0.005099	0.004614	0.131495	0.17653		0.057129	0.072222	0.068085	0.070851	0.077509	0.080869	0.069793	0.078862	0.075809
ePE	722.514	18.3629	36:5ePE	1.7812	2.38434	1.88326	0.053358	0.085271	0.084144	0.001145	0.163592		1.74064	1.84164	1.7613	2.28901	2.45334	2.41066	1.88169	1.96818	1.79991
ePE	720.495	15.7244	36:6ePE	0.05388	0.077603	0.059526	0.01254	0.009298	0.005084	0.063085	0.528527		0.044148	0.04946	0.068031	0.069521	0.075524	0.087765	0.054425	0.05956	0.064593
ePE	736.525	19.7566	37:5ePE	0.156087	0.211565	0.164964	0.019106	0.009611	0.011055	0.021304	0.533266		0.14051	0.177405	0.150347	0.216064	0.218102	0.20053	0.153141	0.166707	0.175044
ePE	736.527	20.47	37:5ePE	0.137978	0.181362	0.144798	0.018162	0.020858	0.019131	0.054242	0.677552		0.121458	0.157426	0.13505	0.157277	0.193495	0.193313	0.123318	0.160006	0.151069
ePE	752.556	25.3337	38:4ePE	0.070339	0.076521	0.061188	0.003616	0.001282	0.005131	0.084334	0.072029		0.071001	0.066437	0.073578	0.075091	0.077568	0.076903	0.067113	0.058234	0.058216
ePE	750.541	22.6663	38:5ePE	2.82621	3.44396	2.97915	0.130048	0.202233	0.308448	0.016016	0.492557		2.82305	2.95781	2.69777	3.53906	3.21171	3.58112	2.6257	3.19388	3.11788
ePE	748.529	18.5451	38:6ePE	1.34336	1.5853	1.47309	0.117733	0.054458	0.100177	0.05262	0.221482		1.29439	1.47767	1.25802	1.56589	1.54321	1.64681	1.37862	1.57813	1.46252
ePE	746.51	15.4669	38:7ePE	0.182543	0.226406	0.193265	0.007763	0.014497	0.019357	0.018277	0.447175		0.182654	0.19025	0.174725	0.210518	0.238916	0.229784	0.171427	0.20831	0.200057
ePE	746.512	17.0545	38:7ePE	0.154257	0.155298	0.160476	0.005968	0.016091	0.014322	0.924083	0.542962		0.150381	0.16113	0.15126	0.148181	0.143992	0.17372	0.145965	0.174601	0.160863
ePE	778.575	26.0421	40:5ePE	1.37995	1.2469	1.35561	0.076058	0.13658	0.07536	0.23319	0.713871		1.29503	1.44182	1.403	1.16241	1.40447	1.17382	1.26861	1.40079	1.39742
ePE	776.56	22.7004	40:6ePE	0.768986	0.713824	0.766326	0.030255	0.030987	0.02002	0.092058	0.905979		0.734193	0.789119	0.783645	0.680032	0.720533	0.740906	0.7487	0.788092	0.762187
ePE	776.556	21.6559	40:6ePE	0.441808	0.406563	0.431983	0.056448	0.045281	0.045766	0.448477	0.826808		0.379191	0.488792	0.457442	0.355243	0.440886	0.42356	0.382251	0.472326	0.441372
ePE	776.556	24.3073	40:6ePE	0.116603	0.108289	0.11547	0.017557	0.012419	0.02006	0.543589	0.944927		0.101532	0.135881	0.112395	0.094191	0.113064	0.117612	0.094642	0.134662	0.117106
ePE	774.543	21.1278	40:7ePE	0.300699	0.305407	0.298505	0.026345	0.001955	0.015948	0.786483	0.90892		0.271293	0.322148	0.308657	0.307662	0.304365	0.304194	0.285839	0.29326	0.316415
ePE	774.542	18.6154	40:7ePE	0.200589	0.198963	0.202822	0.015915	0.017228	0.009649	0.910246	0.847591		0.192817	0.218897	0.190053	0.184721	0.218112	0.194056	0.192216	0.205169	0.21108
ePE	772.527	17.2912	40:8ePE	0.083759	0.088878	0.0841	0.010474	0.007594	0.008868	0.534159	0.967818		0.071849	0.087895	0.091533	0.080189	0.0922	0.094246	0.077002	0.081257	0.09404
SM	719.53	12.9734	32:1SM	0.227071	0.269752	0.227381	0.035777	0.056722	0.034296	0.342669	0.991884		0.192112	0.263614	0.225487	0.204558	0.296905	0.307794	0.19449	0.224724	0.262928
SM	733.548	14.6497	33:1SM	0.09668	0.121811	0.098421	0.009349	0.018234	0.005616	0.124178	0.798708		0.086559	0.104994	0.098488	0.101432	0.136582	0.12742	0.09546	0.094906	0.104898
SM	747.564	16.506	34:1SM	2.29314	2.56612	2.40303	0.263254	0.0777	0.137195	0.208315	0.566871		2.06897	2.58303	2.22743	2.49793	2.65071	2.54971	2.25963	2.53304	2.41643
SM	745.548	13.2374	34:2SM	0.421214	0.566292	0.394502	0.053111	0.09699	0.033365	0.104818	0.508804		0.381627	0.481572	0.400444	0.476017	0.66883	0.554029	0.356431	0.418658	0.408416
SM	831.658	30.158	40:2SM	0.286251	0.299847	0.317175	0.048053	0.038174	0.037194	0.721656	0.430759		0.232352	0.324613	0.301788	0.25614	0.316746	0.326655	0.279616	0.317917	0.353993
SM	829.642	25.5438	40:2SM	0.0659	0.08326	0.066607	0.009951	0.008324	0.005775	0.083394	0.921618		0.056843	0.076552	0.064306	0.073946	0.085863	0.089972	0.072333	0.060784	0.066703
SM	845.674	32.5777	41:1SM	0.111348	0.109807	0.109066	0.018027	0.020483	0.018443	0.926885	0.885617		0.090681	0.123832	0.11953	0.086191	0.122738	0.120493	0.09526	0.101926	0.130011
SM	859.689	34.7576	42:1SM	0.462032	0.488728	0.48918	0.095152	0.078755	0.042259	0.72777	0.684641		0.352701	0.526132	0.507262	0.397912	0.538232	0.530039	0.44391	0.496041	0.527588
SM	857.674	29.8068	42:2SM	0.854264	0.943639	0.882769	0.143909	0.128979	0.069271	0.468483	0.778229		0.709051	0.996832	0.856909	0.795235	1.02869	1.007	0.808159	0.895105	0.945044
SM	855.656	25.3975	42:3SM	0.44892	0.490996	0.472266	0.060105	0.047738	0.044338	0.398696	0.619335		0.381218	0.495998	0.469543	0.435913	0.516726	0.52035	0.429416	0.469425	0.517956
The levels of lipid molecules are nmol/dish of cells
PC; phosphatidylcholine, ePC; ether-type phosphatidylcholine, PE; phosphatidylethanolamine, ePE; ether-type phosphatidylethanolamine, SM; sphingomyelin
